# Supplementary material for: Corynebacterium rouxii, a recently described member of the C. diphtheriae group isolated from three dogs with ulcerative skin lesions
Source: Antonie Van Leeuwenhoek. 2021 Jun 25;114(9):1361–71. doi: 10.1007/s10482-021-01605-8 (PMC8379122; doi:10.1007/s10482-021-01605-8)
Supplement: Supplementary file 1 — Supplementary file1 (XLSX 43 KB) [file 10482_2021_1605_MOESM1_ESM.xlsx]

## Sheet: A) ANIb
Supplementary Table S. 1: Detailed pairwise ANI comparison of WGS assemblies from dog-derived isolates with type strains NCTC11397T (C. diphtheriae),FRC0043T (C. belfantii), FRC0190T (C. rouxii), NCTC7910T (C. ulcerans), KL0182T (C. silvaticum), ATCC19410T (C. pseudotuberculosis) and additional comparsion data from Dazas et al. (2018) and Badell et al. (2020) for C. belfantii and C. rouxii based …
Boxes with ANI percentage values ≥95 % are shown in red, with ≥94 - <96 % in yellow and >96 % in green. isolate names are colored according to species affiliation: C. belfantii = light blue; C. diphtheriae = dark blue; C. rouxii = red; C. silvaticum = green; C. ulcerans = orange; C. pseuotuberculosis = brown.
Supplemantary Table S. 1 A) ANIb			ERR2094319_00-0744	ERR2094320_05-3187	ERR2094321_06-4305	ERR2094323_FRC0043T	ERR2094325-FRC0074	ERR2094328_FCR0223	ERR2094329-FRC0250	ERR2094330_FRC0301	KL1687 = DSM105776T = FRC0043T	ERR2094322_FRC0036	ERR2094324_FRC0049	ERR2094326_FRC0132	ERR2094327_FRC0154	ERR2094331_FRC0304	ERR2094332_FRC0375	ERR2094333_FRC0430	ERR2094334_FRC0432	ERR2094335_FRC0436	ERR2094336_FRC0157	ERR2094337_FRC0336	NCTC11397T	ERR3574991_FRC0071	ERR3574993_FRC0284	ERR3574994_FRC0297	ERR3574995_FRC0412	ERR3574996_FRC0527	KL0517	KL1306	KL1355	KL1663	KL1688 = DSM110354T = FRC0190T	KL0182T	NCTC7910T	ATCC19410T
			C. belfantii	C. belfantii	C. belfantii	C. belfantii	C. belfantii	C. belfantii	C. belfantii	C. belfantii	C. belfantii	C. diphtheriae	C. diphtheriae	C. diphtheriae	C. diphtheriae	C. diphtheriae	C. diphtheriae	C. diphtheriae	C. diphtheriae	C. diphtheriae	C. diphtheriae	C. diphtheriae	C. diphtheriae	C. rouxii	C. rouxii	C. rouxii	C. rouxii	C. rouxii	C. rouxii	C. rouxii	C. rouxii	C. rouxii	C. rouxii	C. silvaticum	C. ulcerans	C. pseudotuberculosis
						Type Strain					Type Strain												Type Strain						fox	dog	dog	dog	Type Strain	boar, Type strain	Type Strain	Type Strain
ERR2094319_00-0744	C. belfantii		1	0.992382	0.993255	0.993734	0.991931	0.993155	0.99202	0.999582	0.993983	0.952993	0.952038	0.952455	0.951596	0.951516	0.952297	0.952695	0.951512	0.952204	0.952015	0.949917	0.953608	0.915729	0.91562	0.916772	0.916064	0.915791	0.915219	0.916347	0.916307	0.917111	0.917126	0.740137	0.739953	0.735231
ERR2094320_05-3187	C. belfantii		0.993337	1	0.994023	0.994197	0.992953	0.994138	0.99294	0.993666	0.994389	0.952242	0.951768	0.952095	0.9511	0.951602	0.952067	0.952176	0.951669	0.951664	0.95171	0.949528	0.952668	0.915989	0.915898	0.91675	0.916237	0.916085	0.91565	0.916381	0.915824	0.916824	0.917459	0.740252	0.739926	0.735228
ERR2094321_06-4305	C. belfantii		0.993359	0.99317	1	0.996079	0.993652	0.993996	0.994621	0.993667	0.996189	0.952754	0.952881	0.952123	0.952606	0.951406	0.953291	0.952382	0.951819	0.951966	0.952736	0.949615	0.953344	0.916373	0.915855	0.916742	0.916434	0.916613	0.915797	0.916451	0.916376	0.917024	0.917506	0.738439	0.739906	0.736029
ERR2094323_FRC0043T	C. belfantii	Type Strain	0.993207	0.993783	0.995619	1	0.992877	0.993299	0.994868	0.993457	0.998655	0.951527	0.951283	0.951699	0.950873	0.951535	0.951502	0.951631	0.950257	0.950976	0.950854	0.949045	0.952119	0.915991	0.915429	0.91655	0.915937	0.915687	0.915492	0.916477	0.916145	0.917003	0.917086	0.740326	0.739824	0.7354
ERR2094325-FRC0074	C. belfantii		0.993039	0.993948	0.993466	0.993913	1	0.993211	0.992799	0.993134	0.99447	0.952702	0.952377	0.952284	0.951486	0.951328	0.952992	0.952104	0.95165	0.951494	0.952746	0.949681	0.953054	0.916519	0.915513	0.91652	0.916466	0.916288	0.915591	0.916662	0.916479	0.917117	0.917442	0.738294	0.738538	0.734806
ERR2094328_FCR0223	C. belfantii		0.992835	0.993855	0.993354	0.994182	0.993336	1	0.992525	0.993417	0.994569	0.952005	0.952117	0.95205	0.951576	0.951492	0.952323	0.952528	0.951015	0.951755	0.952095	0.949635	0.952598	0.915898	0.915357	0.916611	0.915823	0.915752	0.915616	0.915915	0.916095	0.916744	0.917298	0.73852	0.739594	0.735291
ERR2094329-FRC0250	C. belfantii		0.99349	0.993782	0.995564	0.996202	0.993687	0.993406	1	0.99354	0.996284	0.952905	0.951663	0.952186	0.951561	0.95161	0.952129	0.952398	0.950782	0.951801	0.951662	0.906317	0.952627	0.915828	0.915501	0.916446	0.916158	0.915638	0.915264	0.91602	0.91624	0.916826	0.917279	0.740125	0.739915	0.735755
ERR2094330_FRC0301	C. belfantii		0.999614	0.992354	0.993222	0.993671	0.991863	0.993119	0.991867	1	0.993993	0.95294	0.951935	0.952624	0.951634	0.951617	0.952262	0.952745	0.951501	0.952231	0.951919	0.949961	0.953681	0.915758	0.915608	0.91682	0.91614	0.915773	0.915257	0.916442	0.91642	0.917189	0.917207	0.740425	0.740052	0.735221
KL1687 = DSM105776T = FRC0043T	C. belfantii	Type Strain	0.993418	0.993842	0.995932	0.999567	0.993006	0.993216	0.994823	0.993523	1	0.951497	0.95119	0.951642	0.950844	0.95155	0.95145	0.951562	0.95016	0.951009	0.950724	0.948879	0.952088	0.915937	0.915586	0.916592	0.915865	0.915542	0.915355	0.916342	0.916386	0.916832	0.91692	0.740669	0.739937	0.735584
ERR2094322_FRC0036	C. diphtheriae		0.949297	0.947161	0.947399	0.946273	0.949245	0.947946	0.945862	0.949688	0.947113	1	0.986025	0.986288	0.98639	0.983588	0.984114	0.983604	0.985424	0.983124	0.985763	0.980943	0.983172	0.92543	0.924583	0.9255	0.925183	0.924484	0.9241	0.925546	0.925114	0.925356	0.9257	0.741503	0.739913	0.73632
ERR2094324_FRC0049	C. diphtheriae		0.94927	0.948152	0.948454	0.946927	0.949793	0.949615	0.947083	0.949494	0.948111	0.985787	1	0.984182	0.989632	0.983919	0.98295	0.982915	0.983823	0.982793	0.984439	0.981076	0.981603	0.924228	0.923401	0.924683	0.924748	0.924563	0.923755	0.924632	0.924246	0.924749	0.925561	0.742901	0.738992	0.735367
ERR2094326_FRC0132	C. diphtheriae		0.949369	0.945166	0.947216	0.945487	0.946306	0.946411	0.944383	0.950538	0.947728	0.986668	0.984295	1	0.984494	0.983324	0.983959	0.982967	0.985639	0.982613	0.986063	0.981508	0.982578	0.925394	0.924643	0.925738	0.925457	0.925039	0.924671	0.925302	0.925777	0.925747	0.926079	0.74178	0.739031	0.736249
ERR2094327_FRC0154	C. diphtheriae		0.948207	0.947218	0.947487	0.945935	0.948597	0.948421	0.945582	0.948908	0.946318	0.986739	0.990135	0.984444	1	0.984613	0.983436	0.983276	0.984448	0.983116	0.984989	0.981789	0.982448	0.924355	0.923983	0.924803	0.924881	0.92485	0.924124	0.924904	0.924976	0.924664	0.925755	0.740935	0.73888	0.736395
ERR2094331_FRC0304	C. diphtheriae		0.945789	0.944508	0.945405	0.94561	0.945393	0.945178	0.945476	0.945666	0.945807	0.982793	0.983894	0.982772	0.983867	1	0.980853	0.98309	0.982673	0.982515	0.982951	0.984285	0.980923	0.924873	0.924624	0.925345	0.925431	0.924786	0.924366	0.925188	0.925456	0.925288	0.925611	0.737452	0.737202	0.736205
ERR2094332_FRC0375	C. diphtheriae		0.948869	0.947172	0.947794	0.945711	0.948073	0.948162	0.945648	0.949055	0.947144	0.984057	0.983506	0.983566	0.983198	0.981904	1	0.981573	0.98181	0.981216	0.982688	0.980059	0.983805	0.924861	0.923972	0.924538	0.924328	0.924505	0.92346	0.924578	0.92506	0.924578	0.925158	0.743867	0.739391	0.734374
ERR2094333_FRC0430	C. diphtheriae		0.94863	0.946957	0.947013	0.945598	0.947586	0.947066	0.946138	0.949214	0.946809	0.983307	0.983038	0.981508	0.983093	0.982845	0.981166	1	0.982822	0.99948	0.982041	0.981662	0.98153	0.925031	0.924046	0.925433	0.924624	0.9248	0.924294	0.925038	0.925538	0.925169	0.924931	0.742369	0.739205	0.73612
ERR2094334_FRC0432	C. diphtheriae		0.949388	0.94812	0.947836	0.945874	0.948024	0.946853	0.94566	0.950283	0.946715	0.985752	0.984468	0.984653	0.98432	0.983247	0.981737	0.983453	1	0.982902	0.984606	0.981057	0.981658	0.924766	0.923785	0.924907	0.924735	0.924284	0.924078	0.924036	0.924702	0.924643	0.924884	0.739245	0.74064	0.736296
ERR2094335_FRC0436	C. diphtheriae		0.94867	0.946941	0.946992	0.945577	0.947534	0.947055	0.946013	0.949203	0.946783	0.983277	0.982996	0.981316	0.983119	0.982831	0.981191	0.999936	0.982759	1	0.982135	0.981408	0.981466	0.92499	0.924017	0.925533	0.924579	0.924705	0.92425	0.92501	0.925444	0.925137	0.924917	0.74218	0.739327	0.735841
ERR2094336_FRC0157	C. diphtheriae		0.948828	0.947816	0.948593	0.947157	0.949236	0.948715	0.946257	0.949245	0.948084	0.985331	0.984236	0.985742	0.985068	0.983571	0.982642	0.982564	0.984438	0.982225	1	0.980677	0.982466	0.925151	0.924715	0.925693	0.92528	0.924571	0.924095	0.925284	0.925739	0.925325	0.926127	0.742268	0.738446	0.734601
ERR2094337_FRC0336	C. diphtheriae		0.948133	0.945323	0.946066	0.947148	0.947382	0.946325	0.90561	0.947795	0.9477	0.982009	0.983161	0.983393	0.982525	0.986651	0.981267	0.98353	0.98215	0.98233	0.981592	1	0.981149	0.924898	0.924821	0.925478	0.925387	0.925068	0.924041	0.925161	0.925085	0.925204	0.92548	0.739542	0.737577	0.735959
NCTC11397T	C. diphtheriae	Type Strain	0.95058	0.948617	0.948463	0.948562	0.949981	0.949013	0.947844	0.951119	0.949625	0.98222	0.981345	0.982005	0.981533	0.980813	0.982675	0.980966	0.97968	0.980544	0.981607	0.979146	1	0.92506	0.924317	0.925653	0.925195	0.924579	0.924733	0.925379	0.92465	0.925204	0.925652	0.739853	0.740188	0.736067
ERR3574991_FRC0071	C. rouxii		0.911604	0.910693	0.911951	0.911282	0.911942	0.910254	0.909962	0.911078	0.910855	0.925363	0.924312	0.922989	0.923776	0.924531	0.923959	0.924484	0.924059	0.924211	0.92417	0.923827	0.925494	1	0.999445	0.993215	0.99504	0.999248	0.999498	0.992495	0.992377	0.993041	0.996978	0.739579	0.73898	0.737145
ERR3574993_FRC0284	C. rouxii		0.912004	0.911298	0.912235	0.91174	0.912337	0.91105	0.910479	0.911487	0.911216	0.925534	0.924479	0.923209	0.924083	0.924636	0.924056	0.924778	0.92418	0.92433	0.924666	0.924165	0.925403	0.999433	1	0.993367	0.995287	0.9993	0.999595	0.991946	0.992495	0.99338	0.997423	0.73958	0.739503	0.73715
ERR3574994_FRC0297	C. rouxii		0.911885	0.910887	0.911702	0.911723	0.911695	0.911022	0.910641	0.911753	0.911408	0.92533	0.924266	0.923291	0.923946	0.924533	0.923727	0.924846	0.924364	0.924517	0.924873	0.923814	0.925264	0.992963	0.992993	1	0.992752	0.992842	0.992518	0.999369	0.998708	0.999663	0.992228	0.736693	0.737395	0.736205
ERR3574995_FRC0412	C. rouxii		0.912029	0.911024	0.912254	0.912256	0.912078	0.911618	0.910512	0.911583	0.911694	0.92547	0.924659	0.923645	0.923895	0.924651	0.924183	0.924654	0.924348	0.924325	0.925304	0.924017	0.925497	0.9954	0.995171	0.993256	1	0.994482	0.994987	0.992891	0.992418	0.992587	0.993445	0.738661	0.73761	0.736311
ERR3574996_FRC0527	C. rouxii		0.911593	0.910936	0.912069	0.911433	0.912176	0.910801	0.910229	0.911381	0.91133	0.92546	0.924562	0.923307	0.924168	0.924776	0.924177	0.924631	0.924307	0.924119	0.92439	0.923892	0.925517	0.999332	0.999303	0.993245	0.995104	1	0.999248	0.99246	0.992358	0.993015	0.99679	0.739798	0.739537	0.73724
KL0517	C. rouxii	fox	0.912176	0.911137	0.91216	0.911764	0.912306	0.910889	0.910181	0.91152	0.911174	0.925334	0.924547	0.923496	0.924057	0.92452	0.924036	0.924618	0.924107	0.924289	0.92435	0.923918	0.925757	0.999566	0.999412	0.993261	0.995196	0.999223	1	0.992468	0.992276	0.992927	0.994368	0.739529	0.739639	0.737143
KL1306	C. rouxii	dog	0.911487	0.910856	0.911722	0.91166	0.911721	0.910527	0.910371	0.911414	0.911084	0.925353	0.924702	0.92326	0.924315	0.924663	0.923971	0.924688	0.923582	0.924412	0.92528	0.923813	0.925421	0.991867	0.9918	0.999407	0.991996	0.991994	0.991686	1	0.998435	0.999146	0.990976	0.737829	0.737374	0.736203
KL1355	C. rouxii	dog	0.912165	0.911209	0.911869	0.911924	0.911968	0.911046	0.910852	0.912147	0.911407	0.925692	0.924841	0.92355	0.924842	0.924674	0.924195	0.925289	0.924523	0.92503	0.925502	0.924227	0.925318	0.99213	0.992002	0.99871	0.992401	0.992022	0.991854	0.998579	1	0.998704	0.991471	0.737895	0.737977	0.736217
KL1663	C. rouxii	dog	0.91268	0.911824	0.912692	0.912467	0.912746	0.91116	0.910749	0.912536	0.9121	0.925262	0.924463	0.923421	0.923907	0.924464	0.923744	0.924755	0.924235	0.924472	0.92496	0.923843	0.925491	0.992567	0.99251	0.999806	0.992216	0.9926	0.99186	0.999321	0.998607	1	0.989999	0.737091	0.737395	0.736306
KL1688 = DSM110354T = FRC0190T	C. rouxii	Type Strain	0.913749	0.912601	0.913629	0.913281	0.91387	0.912245	0.91149	0.913358	0.912788	0.926799	0.925691	0.924563	0.9252	0.925406	0.925373	0.925853	0.925194	0.925458	0.926182	0.925039	0.926546	0.997404	0.997508	0.992999	0.993933	0.996944	0.996385	0.991635	0.991777	0.992678	1	0.741147	0.739279	0.736553
KL0182T	C. silvaticum	boar, Type strain	0.741228	0.738851	0.737728	0.740668	0.740339	0.739072	0.738559	0.738605	0.739933	0.742346	0.743483	0.741848	0.740388	0.738131	0.745245	0.743615	0.739783	0.742311	0.742301	0.73948	0.742723	0.739898	0.737577	0.736356	0.736804	0.738681	0.739227	0.738196	0.736017	0.736907	0.740132	1	0.904662	0.850271
NCTC7910T	C. ulcerans	Type Strain	0.737813	0.735906	0.736319	0.737028	0.739022	0.737516	0.735649	0.736603	0.736589	0.73968	0.739322	0.738039	0.73683	0.736997	0.740018	0.739046	0.739626	0.739229	0.738601	0.735802	0.741472	0.739308	0.736482	0.73518	0.734432	0.737344	0.737542	0.736145	0.734948	0.735042	0.737636	0.903929	1	0.844094
ATCC19410T	C. pseudotuberculosis	Type Strain	0.733364	0.731554	0.731592	0.733205	0.735119	0.732303	0.731327	0.730527	0.731898	0.733695	0.733544	0.732715	0.732713	0.733938	0.734612	0.732823	0.733774	0.733996	0.733254	0.732864	0.737168	0.73351	0.732353	0.731699	0.73057	0.732979	0.733592	0.732913	0.730381	0.732291	0.733506	0.849763	0.844168	1

## Sheet: B) ANIm
Supplementary Table S. 1: Detailed pairwise ANI comparison of WGS assemblies from dog-derived isolates with type strains NCTC11397T (C. diphtheriae),FRC0043T (C. belfantii), FRC0190T (C. rouxii), NCTC7910T (C. ulcerans), KL0182T (C. silvaticum), ATCC19410T (C. pseudotuberculosis) and additional comparsion data from Dazas et al. (2018) and Badell et al. (2020) for C. belfantii and C. rouxii based …
Boxes with ANI percentage values ≥95 % are shown in red, with ≥94 - <96 % in yellow and >96 % in green. isolate names are colored according to species affiliation: C. belfantii = light blue; C. diphtheriae = dark blue; C. rouxii = red; C. silvaticum = green; C. ulcerans = orange; C. pseuotuberculosis = brown.
Supplemantary Table S. 1 B) ANIm			ERR2094319_00-0744	ERR2094320_05-3187	ERR2094321_06-4305	ERR2094323_FRC0043T	ERR2094325-FRC0074	ERR2094328_FCR0223	ERR2094329-FRC0250	ERR2094330_FRC0301	KL1687 = DSM105776T = FRC0043T	ERR2094322_FRC0036	ERR2094324_FRC0049	ERR2094326_FRC0132	ERR2094327_FRC0154	ERR2094331_FRC0304	ERR2094332_FRC0375	ERR2094333_FRC0430	ERR2094334_FRC0432	ERR2094335_FRC0436	ERR2094336_FRC0157	ERR2094337_FRC0336	NCTC11397T	ERR3574991_FRC0071	ERR3574993_FRC0284	ERR3574994_FRC0297	ERR3574995_FRC0412	ERR3574996_FRC0527	KL0517	KL1306	KL1355	KL1663	KL1688 = DSM110354T = FRC0190T	KL0182T	NCTC7910T	ATCC19410T
			C. belfantii	C. belfantii	C. belfantii	C. belfantii	C. belfantii	C. belfantii	C. belfantii	C. belfantii	C. belfantii	C. diphtheriae	C. diphtheriae	C. diphtheriae	C. diphtheriae	C. diphtheriae	C. diphtheriae	C. diphtheriae	C. diphtheriae	C. diphtheriae	C. diphtheriae	C. diphtheriae	C. diphtheriae	C. rouxii	C. rouxii	C. rouxii	C. rouxii	C. rouxii	C. rouxii	C. rouxii	C. rouxii	C. rouxii	C. rouxii	C. silvaticum	C. ulcerans	C. pseudotuberculosis
						Type strain					Type strain												Type strain						fox	dog	dog	dog	Type strain	boar, type strain
ERR2094319_00-0744	C. belfantii		1	0.995591	0.995726	0.995747	0.995679	0.995544	0.995923	0.999967	0.995673	0.954029	0.953605	0.953755	0.953453	0.952869	0.953442	0.953264	0.953858	0.953254	0.953355	0.952612	0.95403	0.9187	0.918691	0.918734	0.91883	0.91871	0.918627	0.918834	0.918902	0.918803	0.9198	0.862037	0.85532	0.851378
ERR2094320_05-3187	C. belfantii		0.995591	1	0.99617	0.996279	0.996386	0.996337	0.996337	0.995564	0.996257	0.953595	0.9533	0.953622	0.952913	0.952645	0.952961	0.952791	0.9533	0.952802	0.952986	0.95224	0.953598	0.918446	0.918471	0.918506	0.918629	0.918472	0.918541	0.918665	0.918764	0.918567	0.919582	0.863443	0.855506	0.851116
ERR2094321_06-4305	C. belfantii		0.995726	0.99617	1	0.99774	0.996425	0.996345	0.997813	0.99572	0.997711	0.953809	0.953614	0.953839	0.953377	0.952605	0.953835	0.953007	0.953564	0.952962	0.953642	0.952307	0.953687	0.918588	0.918481	0.918378	0.918718	0.918612	0.9186	0.91836	0.918425	0.918461	0.919615	0.861043	0.855698	0.850519
ERR2094323_FRC0043T	C. belfantii	Type strain	0.995747	0.996279	0.99774	1	0.996307	0.99606	0.997772	0.995695	0.999927	0.952675	0.952457	0.952838	0.952023	0.952474	0.952394	0.952158	0.952586	0.952092	0.952249	0.952016	0.952842	0.918105	0.918029	0.918125	0.918318	0.918225	0.918111	0.918258	0.918333	0.918183	0.919163	0.86205	0.855567	0.850867
ERR2094325-FRC0074	C. belfantii		0.995679	0.996386	0.996425	0.996307	1	0.996229	0.996697	0.995715	0.996274	0.953676	0.953661	0.95365	0.953363	0.952497	0.953477	0.952656	0.953413	0.952648	0.953472	0.952437	0.953635	0.918441	0.91832	0.918468	0.918488	0.918545	0.918527	0.918452	0.918515	0.918502	0.919537	0.861419	0.85557	0.850478
ERR2094328_FCR0223	C. belfantii		0.995544	0.996337	0.996345	0.99606	0.996229	1	0.996081	0.995589	0.995976	0.95349	0.953605	0.953663	0.953197	0.95267	0.953091	0.953156	0.952878	0.953104	0.952955	0.952252	0.953448	0.918174	0.918137	0.918129	0.918219	0.918168	0.918161	0.918039	0.918246	0.91821	0.919356	0.86174	0.855794	0.851192
ERR2094329-FRC0250	C. belfantii		0.995923	0.996337	0.997813	0.997772	0.996697	0.996081	1	0.995916	0.997752	0.953627	0.953296	0.953758	0.953102	0.952738	0.953237	0.953009	0.953128	0.953046	0.95302	0.950285	0.953502	0.918239	0.918284	0.918347	0.918485	0.918352	0.918288	0.918376	0.918535	0.918428	0.919356	0.862639	0.855739	0.851272
ERR2094330_FRC0301	C. belfantii		0.999967	0.995564	0.99572	0.995695	0.995715	0.995589	0.995916	1	0.995698	0.954057	0.95363	0.953779	0.95348	0.952777	0.953366	0.953262	0.953941	0.95325	0.953428	0.952676	0.954042	0.918695	0.918692	0.918759	0.918848	0.918747	0.918691	0.918868	0.918911	0.91881	0.919794	0.862068	0.855145	0.851378
KL1687 = DSM105776T = FRC0043T	C. belfantii	Type strain	0.995673	0.996257	0.997711	0.999927	0.996274	0.995976	0.997752	0.995698	1	0.952807	0.952492	0.952941	0.952025	0.952422	0.952358	0.952229	0.952549	0.952201	0.952195	0.952004	0.952848	0.918123	0.918073	0.918178	0.918457	0.918255	0.918218	0.918326	0.918403	0.918273	0.919213	0.862443	0.855374	0.850819
ERR2094322_FRC0036	C. diphtheriae		0.954029	0.953595	0.953809	0.952675	0.953676	0.95349	0.953627	0.954057	0.952807	1	0.986492	0.987095	0.987403	0.984272	0.985498	0.98387	0.986699	0.983784	0.986458	0.983522	0.983756	0.927063	0.927079	0.926993	0.92689	0.926963	0.927023	0.926923	0.927178	0.926955	0.928139	0.860142	0.86178	0.851076
ERR2094324_FRC0049	C. diphtheriae		0.953605	0.9533	0.953614	0.952457	0.953661	0.953605	0.953296	0.95363	0.952492	0.986492	1	0.984768	0.990368	0.984939	0.984695	0.983914	0.985041	0.983921	0.984961	0.983622	0.983147	0.926549	0.926504	0.926373	0.92655	0.926572	0.926483	0.92662	0.927002	0.926395	0.927683	0.861011	0.859552	0.850279
ERR2094326_FRC0132	C. diphtheriae		0.953755	0.953622	0.953839	0.952838	0.95365	0.953663	0.953758	0.953779	0.952941	0.987095	0.984768	1	0.985178	0.983919	0.985431	0.983541	0.985985	0.983502	0.9865	0.984102	0.983254	0.926595	0.926622	0.926601	0.926564	0.926564	0.926523	0.926563	0.926795	0.926645	0.927616	0.858806	0.861244	0.850034
ERR2094327_FRC0154	C. diphtheriae		0.953453	0.952913	0.953377	0.952023	0.953363	0.953197	0.953102	0.95348	0.952025	0.987403	0.990368	0.985178	1	0.984958	0.984644	0.984047	0.985528	0.983979	0.985944	0.984059	0.983595	0.926722	0.92677	0.926566	0.92673	0.926863	0.926693	0.926817	0.927097	0.926514	0.927981	0.858906	0.860577	0.850667
ERR2094331_FRC0304	C. diphtheriae		0.952869	0.952645	0.952605	0.952474	0.952497	0.95267	0.952738	0.952777	0.952422	0.984272	0.984939	0.983919	0.984958	1	0.983286	0.984051	0.983994	0.984146	0.984352	0.987573	0.982403	0.926819	0.926846	0.92704	0.92661	0.92675	0.926706	0.92702	0.927217	0.927022	0.927715	0.852563	0.851583	0.851229
ERR2094332_FRC0375	C. diphtheriae		0.953442	0.952961	0.953835	0.952394	0.953477	0.953091	0.953237	0.953366	0.952358	0.985498	0.984695	0.985431	0.984644	0.983286	1	0.982434	0.983625	0.982363	0.984406	0.983602	0.983813	0.926359	0.926391	0.926144	0.926417	0.926486	0.926268	0.926385	0.926783	0.926096	0.927462	0.862251	0.859934	0.851411
ERR2094333_FRC0430	C. diphtheriae		0.953264	0.952791	0.953007	0.952158	0.952656	0.953156	0.953009	0.953262	0.952229	0.98387	0.983914	0.983541	0.984047	0.984051	0.982434	1	0.98412	0.999957	0.983372	0.984118	0.982822	0.926387	0.926303	0.926604	0.926422	0.926422	0.926277	0.926497	0.926832	0.926558	0.927593	0.863389	0.861151	0.850444
ERR2094334_FRC0432	C. diphtheriae		0.953858	0.9533	0.953564	0.952586	0.953413	0.952878	0.953128	0.953941	0.952549	0.986699	0.985041	0.985985	0.985528	0.983994	0.983625	0.98412	1	0.984146	0.985564	0.983751	0.982214	0.926435	0.926466	0.926519	0.926518	0.926366	0.926292	0.926428	0.926719	0.926429	0.927576	0.855957	0.860781	0.852806
ERR2094335_FRC0436	C. diphtheriae		0.953254	0.952802	0.952962	0.952092	0.952648	0.953104	0.953046	0.95325	0.952201	0.983784	0.983921	0.983502	0.983979	0.984146	0.982363	0.999957	0.984146	1	0.983326	0.984079	0.982665	0.92633	0.926347	0.926621	0.92643	0.926381	0.926279	0.926452	0.92682	0.926546	0.927529	0.863665	0.861176	0.850505
ERR2094336_FRC0157	C. diphtheriae		0.953355	0.952986	0.953642	0.952249	0.953472	0.952955	0.95302	0.953428	0.952195	0.986458	0.984961	0.9865	0.985944	0.984352	0.984406	0.983372	0.985564	0.983326	1	0.983303	0.982934	0.926941	0.926953	0.926785	0.927018	0.927057	0.926947	0.927141	0.927353	0.926788	0.928076	0.859372	0.860367	0.852544
ERR2094337_FRC0336	C. diphtheriae		0.952612	0.95224	0.952307	0.952016	0.952437	0.952252	0.950285	0.952676	0.952004	0.983522	0.983622	0.984102	0.984059	0.987573	0.983602	0.984118	0.983751	0.984079	0.983303	1	0.982574	0.927061	0.927084	0.926944	0.926867	0.92709	0.927089	0.926981	0.927216	0.926958	0.928068	0.857529	0.855095	0.851606
NCTC11397T	C. diphtheriae	Type strain	0.95403	0.953598	0.953687	0.952842	0.953635	0.953448	0.953502	0.954042	0.952848	0.983756	0.983147	0.983254	0.983595	0.982403	0.983813	0.982822	0.982214	0.982665	0.982934	0.982574	1	0.926674	0.926684	0.926593	0.926649	0.92662	0.92661	0.926564	0.926876	0.92655	0.927841	0.853142	0.861475	0.8525
ERR3574991_FRC0071	C. rouxii		0.9187	0.918446	0.918588	0.918105	0.918441	0.918174	0.918239	0.918695	0.918123	0.927063	0.926549	0.926595	0.926722	0.926819	0.926359	0.926387	0.926435	0.92633	0.926941	0.927061	0.926674	1	0.999578	0.994116	0.99631	0.999709	0.999804	0.993147	0.993127	0.993617	0.998145	0.859958	0.860431	0.854928
ERR3574993_FRC0284	C. rouxii		0.918691	0.918471	0.918481	0.918029	0.91832	0.918137	0.918284	0.918692	0.918073	0.927079	0.926504	0.926622	0.92677	0.926846	0.926391	0.926303	0.926466	0.926347	0.926953	0.927084	0.926684	0.999578	1	0.994119	0.996142	0.999433	0.999566	0.993212	0.993175	0.993916	0.998237	0.859761	0.860623	0.855129
ERR3574994_FRC0297	C. rouxii		0.918734	0.918506	0.918378	0.918125	0.918468	0.918129	0.918347	0.918759	0.918178	0.926993	0.926373	0.926601	0.926566	0.92704	0.926144	0.926604	0.926519	0.926621	0.926785	0.926944	0.926593	0.994116	0.994119	1	0.994057	0.994162	0.994141	0.999557	0.999001	0.999883	0.993476	0.855427	0.854766	0.853745
ERR3574995_FRC0412	C. rouxii		0.91883	0.918629	0.918718	0.918318	0.918488	0.918219	0.918485	0.918848	0.918457	0.92689	0.92655	0.926564	0.92673	0.92661	0.926417	0.926422	0.926518	0.92643	0.927018	0.926867	0.926649	0.99631	0.996142	0.994057	1	0.996281	0.996283	0.993504	0.993457	0.99364	0.994934	0.855713	0.853519	0.854172
ERR3574996_FRC0527	C. rouxii		0.91871	0.918472	0.918612	0.918225	0.918545	0.918168	0.918352	0.918747	0.918255	0.926963	0.926572	0.926564	0.926863	0.92675	0.926486	0.926422	0.926366	0.926381	0.927057	0.92709	0.92662	0.999709	0.999433	0.994162	0.996281	1	0.999696	0.993181	0.993143	0.993669	0.997945	0.860213	0.860472	0.855095
KL0517	C. rouxii	fox	0.918627	0.918541	0.9186	0.918111	0.918527	0.918161	0.918288	0.918691	0.918218	0.927023	0.926483	0.926523	0.926693	0.926706	0.926268	0.926277	0.926292	0.926279	0.926947	0.927089	0.92661	0.999804	0.999566	0.994141	0.996283	0.999696	1	0.993078	0.993106	0.993648	0.998092	0.860631	0.860779	0.855234
KL1306	C. rouxii	dog	0.918834	0.918665	0.91836	0.918258	0.918452	0.918039	0.918376	0.918868	0.918326	0.926923	0.92662	0.926563	0.926817	0.92702	0.926385	0.926497	0.926428	0.926452	0.927141	0.926981	0.926564	0.993147	0.993212	0.999557	0.993504	0.993181	0.993078	1	0.998622	0.999448	0.992656	0.857771	0.855072	0.853741
KL1355	C. rouxii	dog	0.918902	0.918764	0.918425	0.918333	0.918515	0.918246	0.918535	0.918911	0.918403	0.927178	0.927002	0.926795	0.927097	0.927217	0.926783	0.926832	0.926719	0.92682	0.927353	0.927216	0.926876	0.993127	0.993175	0.999001	0.993457	0.993143	0.993106	0.998622	1	0.998953	0.992545	0.857326	0.853945	0.853498
KL1663	C. rouxii	dog	0.918803	0.918567	0.918461	0.918183	0.918502	0.91821	0.918428	0.91881	0.918273	0.926955	0.926395	0.926645	0.926514	0.927022	0.926096	0.926558	0.926429	0.926546	0.926788	0.926958	0.92655	0.993617	0.993916	0.999883	0.99364	0.993669	0.993648	0.999448	0.998953	1	0.99331	0.856988	0.854726	0.853724
KL1688 = DSM110354T = FRC0190T	C. rouxii	Type strain	0.9198	0.919582	0.919615	0.919163	0.919537	0.919356	0.919356	0.919794	0.919213	0.928139	0.927683	0.927616	0.927981	0.927715	0.927462	0.927593	0.927576	0.927529	0.928076	0.928068	0.927841	0.998145	0.998237	0.993476	0.994934	0.997945	0.998092	0.992656	0.992545	0.99331	1	0.860955	0.860207	0.85336
KL0182T	C. silvaticum	boar, type strain	0.862037	0.863443	0.861043	0.86205	0.861419	0.86174	0.862639	0.862068	0.862443	0.860142	0.861011	0.858806	0.858906	0.852563	0.862251	0.863389	0.855957	0.863665	0.859372	0.857529	0.853142	0.859958	0.859761	0.855427	0.855713	0.860213	0.860631	0.857771	0.857326	0.856988	0.860955	1	0.908576	0.860673
NCTC7910T	C. ulcerans		0.85532	0.855506	0.855698	0.855567	0.85557	0.855794	0.855739	0.855145	0.855374	0.86178	0.859552	0.861244	0.860577	0.851583	0.859934	0.861151	0.860781	0.861176	0.860367	0.855095	0.861475	0.860431	0.860623	0.854766	0.853519	0.860472	0.860779	0.855072	0.853945	0.854726	0.860207	0.908576	1	0.856044
ATCC19410T	C. pseudotuberculosis		0.851378	0.851116	0.850519	0.850867	0.850478	0.851192	0.851272	0.851378	0.850819	0.851076	0.850279	0.850034	0.850667	0.851229	0.851411	0.850444	0.852806	0.850505	0.852544	0.851606	0.8525	0.854928	0.855129	0.853745	0.854172	0.855095	0.855234	0.853741	0.853498	0.853724	0.85336	0.860673	0.856044	1
